# Supplementary material for: Isolation and characterisation of novel phages infecting Lactobacillus plantarum and proposal of a new genus, “Silenusvirus”
Source: Sci Rep. 2020 May 29;10:8763. doi: 10.1038/s41598-020-65366-6 (PMC7260188; doi:10.1038/s41598-020-65366-6)
Supplement: Supplementary file 2 — Supplementary File. [file 41598_2020_65366_MOESM2_ESM.txt]

add_cus_dep( 'tex', 'aux', 0, 'makeexternaldocument' );
 
sub makeexternaldocument {
    if (!($root_filename eq $_[0]))
    {
        system( "latexmk -pdf \"$_[0]\"" );
    }
}
